# Supplementary material for: Low-Dose Dietary Fish Oil Improves RBC Deformability without Improving Post-Transfusion Recovery in Mice
Source: Nutrients. 2023 Oct 20;15(20):4456. doi: 10.3390/nu15204456 (PMC10610231; doi:10.3390/nu15204456)
Supplement: Supplementary file 1 [file nutrients-15-04456-s001.zip]

Archive with 6 entries (6 files):
- FO Supplemental F3.tif
- __MACOSX/._FO Supplemental F3.tif
- FO Supplemental F2.jpg
- __MACOSX/._FO Supplemental F2.jpg
- FO Supplemental F1.jpg
- __MACOSX/._FO Supplemental F1.jpg
